# Supplementary material for: The Real-World Early Neuroprotective Effects of Oral Citicoline Combination in Prodromal Dementia
Source: Nutrients. 2026 Feb 11;18(4):595. doi: 10.3390/nu18040595 (PMC12942905; doi:10.3390/nu18040595)
Supplement: Supplementary file 1 [file nutrients-18-00595-s001.zip]

Archive with 1 entries (1 files):
- nutrients-4094369-supplementary.pdf
